# Supplementary material for: Does the “Belt and Road Initiative” benefit the environment? Insight from analysis of intra-industry trade in environment goods
Source: PLoS One. 2024 Apr 2;19(4):e0300603. doi: 10.1371/journal.pone.0300603 (PMC10986933; doi:10.1371/journal.pone.0300603)
Supplement: S1 Code — (DO) [file pone.0300603.s004.do]

**# 一、描述性统计分析
use `c(pwd)'\1、基础数据\数据,clear
/*
duplicates drop iso,force
keep if treat_it==1
*/ //统计已签署"一带一路"谅解备忘录的国家数量
global xlist lnofdis lngdppc lntrao lntech lncinf lntinf
nmissing
npresent
summarize lniiti $xlist


**# 二、平行趋势检验
use `c(pwd)'\1、基础数据\数据,clear
global xlist lnofdis lngdppc lntrao lntech lncinf lntinf
xtset id year
reg lniiti c.d $xlist i.year,absorb(id) vce(r)
sort id year
gen a = year - treat_date if treat_it==1
replace a = -4 if a <= -4
tab a, gen(aa)
forvalue i = 1/10{
          replace aa`i' = 0 if aa`i' == .
}
drop aa1
xtset id year
global xlist lnofdis lngdppc lntrao lntech lncinf lntinf
reg lniiti aa* $xlist i.year,absorb(id) vce(r)

coefplot, baselevels  ///
keep(aa*)  ///***保留处理效应虚拟变量
///if(@at!=4) ///在图像中除去当期系数点
vertical  ///转置图形
yline(0, lwidth(vthin) lpattern(dash) lcolor(black))  ///加入虚线y=0
xline(4, lwidth(vthin) lpattern(dash) lcolor(black))  ///***画垂直于横轴的虚线x=4（此处表示当期处理效应变量，除去前四年的处理效应变量，当期处理效应变量是第4个）
ylabel(-0.1(0.05)0.2)  ///***根据处理效应估计值【置信区间上限值的大小】设置纵坐标范围
coeflabels(aa2="D_3" aa3="D_2" aa4="D_1" aa5="D" aa6="D1" aa7="D2" aa8="D3" aa9="D4" aa10="D5") ///***更改横坐标刻度的label
ytitle("Regression coefficient value", size(small))  ///***加入纵坐标小标题
xtitle("Period before or after treatment timing", size(small))  ///***加入横坐标小标题
addplot(line @b @at)     ///增加点之间的连线
ciopts(lpattern(dash) recast(rcap) msize(medium))   ///CI为虚线上下封口
msymbol(circle_hollow)   ///plot空心格式
scheme(s1mono) ///
level(90)
graph export "平行趋势检验结果.png", as(png) replace width(800) height(600) ///输出生成的图片，令格式为800*600


**# 三、基准回归
use `c(pwd)'\1、基础数据\数据,clear
global xlist lnofdis lngdppc lntrao lntech lncinf lntinf
xtset id year
reg lniiti c.d,vce(r)
reg lniiti c.d,absorb(id) vce(r)
reg lniiti c.d i.year,absorb(id) vce(r)
reg lniiti c.d $xlist i.year,absorb(id) vce(r)


**# 四、稳健性检验
**# 1.安慰剂检验（虚拟处理期法）
forvalue i=-3/3{
use `c(pwd)'\1、基础数据\数据,clear
replace treat_date=treat_date+`i'
replace treat_it=1 if ini=="是"&treat_date<=2019
replace period_it=0
replace period_it=1 if year>=treat_date&treat_it==1
replace d_it=treat_it*period_it
xtset id year
global xlist lnofdis lngdppc lntrao lntech lncinf lntinf
reg lniiti c.d $xlist i.year,absorb(id) vce(r)
}

**# 2.更换识别策略（堆叠双重差分法）
use `c(pwd)'\1、基础数据\数据,clear
replace treat_date=. if treat_it==0
label variable treat_date "Cohort"
g ever=0
replace ever=1 if treat_it==1
label variable ever "Ever Treated"
g no_treat=ever
recode no_treat (0=1) (1=0)
label variable no_treat "Never Treated"
g rel=(year-treat_date)
tab rel,gen(rel_)
label variable rel "Relative Time"
forvalues i=1/9{
	rename rel_`i' pre`=10-`i''
}
rename rel_10 ref
forvalues i=11/15{
	rename rel_`i' post`=`i'-10'
}
save 堆叠DID临时数据,replace
use `c(pwd)'\1、基础数据\数据,clear
global xlist lnofdis lngdppc lntrao lntech lncinf lntinf
xtset id year
reg lniiti c.d $xlist i.year,absorb(id) vce(r)
use 堆叠DID临时数据,clear
stackedev lniiti d_it,time(year) unit_fe(id) cohort(treat_date) never_treat(no_treat) clust_unit(id) covariates($xlist)
erase 堆叠DID临时数据.dta

**# 3.控制预期因素
use `c(pwd)'\1、基础数据\数据,clear
global xlist lnofdis lngdppc lntrao lntech lncinf lntinf
g expect=0
replace expect=1 if year-treat_date==-1&treat_it==1
xtset id year
reg lniiti c.d $xlist i.year,absorb(id) vce(r)
reg lniiti c.d expect $xlist i.year,absorb(id) vce(r)

**# 4.控制其他政策因素
**# 4.1APEC
use `c(pwd)'\1、基础数据\数据,clear
global xlist lnofdis lngdppc lntrao lntech lncinf lntinf
xtset id year
reghdfe lniiti c.d $xlist,absorb(id year) vce(r)
drop if apec=="是"
reghdfe lniiti c.d $xlist,absorb(id year) vce(r)

**# 4.2FTA
use `c(pwd)'\1、基础数据\数据,clear
global xlist lnofdis lngdppc lntrao lntech lncinf lntinf
g fta=0
replace fta=1 if year>=fta_date&fta_date!=0
xtset id year
reg lniiti c.d $xlist i.year,absorb(id) vce(r)
reg lniiti c.d fta $xlist i.year,absorb(id) vce(r)
