# Supplementary material for: Does the “Belt and Road Initiative” benefit the environment? Insight from analysis of intra-industry trade in environment goods
Source: PLoS One. 2024 Apr 2;19(4):e0300603. doi: 10.1371/journal.pone.0300603 (PMC10986933; doi:10.1371/journal.pone.0300603)
Supplement: S2 Code — (DO) [file pone.0300603.s005.do]

**#一、数据处理
**# 1.制作基础设施数据集
use `c(pwd)'\2、异质性分析和进一步分析的补充数据\基础设施.dta,clear
rename WDI_code iso
save 基础设施数据集,replace

**# 2.制作经济与增长数据集
use `c(pwd)'\2、异质性分析和进一步分析的补充数据\经济与增长,clear
rename WDI_code iso
forvalues i=1/253{
	rename v_`i' v`=`i'+47'
}
save 经济与增长数据集,replace

**# 3.匹配两大数据集
use `c(pwd)'\1、基础数据\数据,clear
merge n:n iso year using 基础设施数据集,force
drop if _merge==2
drop _merge
save 路径检验临时数据,replace
merge n:n iso year using 经济与增长数据集,force
drop if _merge==2
drop _merge
sort id year
foreach v of varlist v_1-v300{
    bys iso:egen m`v'=mean(`v')
	replace `v'=m`v' if `v'==.
	bys year:egen M`v'=mean(`v')
	replace `v'=M`v' if `v'==.
	drop m`v' M`v'
	g ln`v'=log(`v'+1)
	drop `v'
}
save,replace
erase 基础设施数据集.dta
erase 经济与增长数据集.dta
**# 二、回归
global xlist lnofdis lngdppc lntrao lntech lncinf lntinf
xtset id year
reg lniiti c.d $xlist i.year,absorb(id) vce(r)
reg lnv_32 c.d lnv60 lnv181 lnv_35 lnv_2 lnv_47 i.year,absorb(id) vce(r) //lnv_32代表水力发电量占总发电量的比重的自然对数
///v60、v181、v_35、v_2、v_47分别代表GDP (2010年不变价美元)、工业增加值(2010年不变价美元)、石油发电量占总发电量的比重、固定宽带订阅量(每100人)、铁路（总公里数）
reg lniiti c.d lnv_32 $xlist i.year,absorb(id) vce(r) //lnv_32代表水力发电量占总发电量的比重的自然对数
erase 路径检验临时数据.dta

// sgmediation lniiti,iv(d_it) mv(lnv_32) cv($xlist) //由于控制变量不同，无法进行Sobel检验
