# Supplementary material for: Does the “Belt and Road Initiative” benefit the environment? Insight from analysis of intra-industry trade in environment goods
Source: PLoS One. 2024 Apr 2;19(4):e0300603. doi: 10.1371/journal.pone.0300603 (PMC10986933; doi:10.1371/journal.pone.0300603)
Supplement: S3 Code — (DO) [file pone.0300603.s006.do]

**# 一、按照垂直型和水平型产业内贸易划分
**# （一）数据处理
**# 1.进口额
xls2dta,save(`c(pwd)'\1、基础数据\1、产业内贸易指数\1、环境产品进口,replace):import excel using `c(pwd)'\1、基础数据\1、产业内贸易指数\1、环境产品进口,firstrow clear
xls2dta,save(合并.dta,replace):append
forvalues i=2008/2021{
	erase `c(pwd)'\1、基础数据\1、产业内贸易指数\1、环境产品进口\保存数据文件`i'.dta
}
forvalues i=1/3{
	erase `c(pwd)'\1、基础数据\1、产业内贸易指数\1、环境产品进口\进口补充`i'.dta
}
use 合并,clear
keep yr ptTitle pt3ISO cmdCode TradeQuantity TradeValue
renvarlab yr-TradeValue\year country iso c q1 v1
order year iso c
sort year iso c
drop if iso==""
save 环境产品进出口额,replace

**# 2.出口额
xls2dta,save(`c(pwd)'\1、基础数据\1、产业内贸易指数\2、环境产品出口,replace):import excel using `c(pwd)'\1、基础数据\1、产业内贸易指数\2、环境产品出口,firstrow clear
xls2dta,save(合并.dta,replace):append
forvalues i=2008/2021{
	erase `c(pwd)'\1、基础数据\1、产业内贸易指数\2、环境产品出口\保存数据文件`i'.dta
}
forvalues i=1/3{
	erase `c(pwd)'\1、基础数据\1、产业内贸易指数\2、环境产品出口\出口补充`i'.dta
}
use 合并,clear
keep yr ptTitle pt3ISO cmdCode TradeQuantity TradeValue
renvarlab yr-TradeValue\year country iso c q2 v2
order year iso c
sort year iso c
drop if iso==""
save temp,replace
erase 合并.dta

**# 3.进出口额
use 环境产品进出口额,clear
merge 1:1 year iso c using temp,force
drop _merge
sort year iso c
destring c,replace
g t1=1 if q1==.&v1==.
replace q1=0 if t1==1
replace v1=0 if t1==1
g t2=1 if q2==.&v2==.
replace q2=0 if t2==1
replace v2=0 if t2==1
nmissing q1 v1 q2 v2
drop t1 t2
save,replace
erase temp.dta

**# 4.数据框架
use `c(pwd)'\1、基础数据\2、处理效应\国家名单,clear
g treat_it=0
replace treat_it=1 if ini=="是"&treat_date<=2019
sort treat_it iso
g id=_n
order id
sort id
expand 10
sort id
bys id:g year=2009+_n
order id year
sort id year
expand 54
sort id year
input c
441872
840290
840410
840420
840490
840690
841182
841199
841290
841780
841790
841919
841939
841960
841989
841990
842121
842129
842139
842199
847420
847982
847989
847990
850164
850231
850239
850300
850490
851410
851420
851430
851490
854140
854390
901380
901390
901580
902610
902620
902680
902690
902710
902720
902730
902750
902780
902790
903149
903180
903190
903289
903290
903300
end
sort id year c
forvalue i=1/54{
	forvalue j=1/1909{
		replace c=c[`i'] in `=`i'+54*`j'' if c[`=`i'+54*`j'']==.
	}
}
sort id year c

**# 5.匹配环境产品进出口额
merge m:m iso year c using `c(pwd)'\环境产品进出口额,force
drop if _merge==2
drop _merge
foreach v of varlist q1 v1 q2 v2{
	replace `v'=0 if `v'==.
	bys iso year:egen t`v'=total(`v')
	g lnt`v'=log(t`v'+1)
}
g tv=tv1+tv2
g lntv=log(tv+1)
nmissing *
sort id year c

**# 6.处理效应
gen period_it=0
replace period_it=1 if year>=treat_date&treat_it==1
gen d_it=treat_it*period_it
order id-wbdata_it c-lntv
save 异质性分析的临时数据,replace
erase 环境产品进出口额.dta

**# 7.SITC三位码层面的四大数据
rename c HS
merge m:1 HS using `c(pwd)'\1、基础数据\1、产业内贸易指数\HS和SITC编码匹配,force
sort id year HS
drop _merge
bys id year sitc:egen sq1=total(q1)
bys id year sitc:egen sv1=total(v1)
bys id year sitc:egen sq2=total(q2)
bys id year sitc:egen sv2=total(v2)
duplicates drop id year sitc,force
rename sitc sitc3
keep id year sitc3-sv2
save,replace

**# 8.离散因子0.15下的垂直型和水平型产业内贸易划分
use 异质性分析的临时数据,clear
g horizontal="是" if (sv2/sq2)/(sv1/sq1)>=0.85&(sv2/sq2)/(sv1/sq1)<=1.15
replace horizontal="否" if horizontal==""
drop sq1 sq2
save 离散因子15.dta,replace

**# 9.离散因子0.25下的垂直型和水平型产业内贸易划分
use 异质性分析的临时数据,clear
g horizontal="是" if (sv2/sq2)/(sv1/sq1)>=0.75&(sv2/sq2)/(sv1/sq1)<=1.25
replace horizontal="否" if horizontal==""
drop sq1 sq2
save 离散因子25.dta,replace
erase 异质性分析的临时数据.dta

**# 10.计算不同离散因子下的垂直型及水平型产业内贸易指数
**# 10.1离散因子0.15下的垂直型及水平型产业内贸易指数
use 离散因子15,clear
gen iiti_sitc3=2*min(sv1,sv2)/(sv1+sv2) if sv1+sv2!=0 //计算SITC三位码层面的产业内贸易指数
g iits_sitc3=2*min(sv1,sv2) //计算SITC三位码层面的产业内贸易额

**# 垂直型产业内贸易指数
bys id year:egen verticaliits=total(iits_sitc3) if horizontal=="否" //计算国家-年份层面的垂直型产业内贸易额
g verticalratio_sitc3=iits_sitc3/verticaliits if iits!=0  //计算SITC三位码层面的权重（垂直型产业内贸易）
g verticalmiiti_sitc3=iiti_sitc3*verticalratio_sitc3 //计算SITC三位码层面的产业内贸易指数贡献（垂直型产业内贸易）
bys id year:egen verticaliiti=total(verticalmiiti_sitc3) //计算国家-年份层面的垂直型产业内贸易指数

**# 水平型产业内贸易指数
bys id year:egen horizontaliits=total(iits_sitc3) if horizontal=="是" //计算国家-年份层面的水平型产业内贸易额
g horizontalratio_sitc3=iits_sitc3/horizontaliits if iits!=0  //计算SITC三位码层面的权重（水平型产业内贸易）
g horizontalmiiti_sitc3=iiti_sitc3*horizontalratio_sitc3 //计算SITC三位码层面的产业内贸易指数贡献（水平型产业内贸易）
bys id year:egen horizontaliiti=total(horizontalmiiti_sitc3) //计算国家-年份层面的水平型产业内贸易指数

duplicates drop id year,force
keep id year verticaliiti horizontaliiti
save,replace

**# 10.2离散因子0.25下的垂直型及水平型产业内贸易指数
use 离散因子25,clear
gen iiti_sitc3=2*min(sv1,sv2)/(sv1+sv2) if sv1+sv2!=0 //计算SITC三位码层面的产业内贸易指数
g iits_sitc3=2*min(sv1,sv2) //计算SITC三位码层面的产业内贸易额

**# 垂直型产业内贸易指数
bys id year:egen verticaliits=total(iits_sitc3) if horizontal=="否" //计算国家-年份层面的垂直型产业内贸易额
g verticalratio_sitc3=iits_sitc3/verticaliits if iits!=0  //计算SITC三位码层面的权重（垂直型产业内贸易）
g verticalmiiti_sitc3=iiti_sitc3*verticalratio_sitc3 //计算SITC三位码层面的产业内贸易指数贡献（垂直型产业内贸易）
bys id year:egen verticaliiti=total(verticalmiiti_sitc3) //计算国家-年份层面的垂直型产业内贸易指数

**# 水平型产业内贸易指数
bys id year:egen horizontaliits=total(iits_sitc3) if horizontal=="是" //计算国家-年份层面的水平型产业内贸易额
g horizontalratio_sitc3=iits_sitc3/horizontaliits if iits!=0  //计算SITC三位码层面的权重（水平型产业内贸易）
g horizontalmiiti_sitc3=iiti_sitc3*horizontalratio_sitc3 //计算SITC三位码层面的产业内贸易指数贡献（水平型产业内贸易）
bys id year:egen horizontaliiti=total(horizontalmiiti_sitc3) //计算国家-年份层面的水平型产业内贸易指数

duplicates drop id year,force
keep id year verticaliiti horizontaliiti
save,replace

**# 11.匹配数据
**# 11.1离散因素0.15
use `c(pwd)'/1、基础数据/数据,clear
merge m:m id year using 离散因子15,force
drop _merge
save 离散因子15,replace

**# 11.2离散因素0.25
use `c(pwd)'/1、基础数据/数据,clear
merge m:m id year using 离散因子25,force
drop _merge
save 离散因子25,replace


**# （二）回归
**# 1.离散因素0.15
use 离散因子15,clear
foreach v of varlist verticaliiti horizontaliiti{
	 g ln`v'=log(`v'+1)
	 drop `v'
}
foreach v of varlist lnverticaliiti lnhorizontaliiti{
	xtset id year
	global xlist lnofdis lngdppc lntrao lntech lncinf lntinf
	reg `v' c.d $xlist i.year,absorb(id) vce(r)
}
erase 离散因子15.dta

**# 2.离散因素0.25
use 离散因子25,clear
foreach v of varlist verticaliiti horizontaliiti{
	 g ln`v'=log(`v'+1)
	 drop `v'
}
foreach v of varlist lnverticaliiti lnhorizontaliiti{
	xtset id year
	global xlist lnofdis lngdppc lntrao lntech lncinf lntinf
	reg `v' c.d $xlist i.year,absorb(id) vce(r)
}
erase 离散因子25.dta


**# 二、按照环境产品主要环保功能划分
**# (一)数据处理
**# 1.数据框架
use `c(pwd)'\1、基础数据\数据,clear
expand 54
sort id year
input c
441872
840290
840410
840420
840490
840690
841182
841199
841290
841780
841790
841919
841939
841960
841989
841990
842121
842129
842139
842199
847420
847982
847989
847990
850164
850231
850239
850300
850490
851410
851420
851430
851490
854140
854390
901380
901390
901580
902610
902620
902680
902690
902710
902720
902730
902750
902780
902790
903149
903180
903190
903289
903290
903300
end
sort id year c
forvalue i=1/54{
	forvalue j=1/1909{
		replace c=c[`i'] in `=`i'+54*`j'' if c[`=`i'+54*`j'']==.
	}
}
sort id year c

**# 2.匹配贸易额
merge m:m iso year c using `c(pwd)'\1、基础数据\1、产业内贸易指数\环境产品进出口额（2008-2021）,force
sort id year c
drop if _merge==2
drop _merge q1 q2
foreach v of varlist v1 v2{
	replace `v'=0 if `v'==.
}
**# 3.匹配编码
rename c HS
merge m:1 HS using `c(pwd)'\1、基础数据\1、产业内贸易指数\HS和SITC编码匹配,force
sort id year HS
drop _merge
bys id year sitc:egen sv1=total(v1)
bys id year sitc:egen sv2=total(v2)
sort id year sitc HS
duplicates drop iso year sitc,force
drop HS v1 v2 产品描述 环保作用描述 SITCRev4
**# 4.计算环境产品产业内贸易指数
g gl=2*min(sv1,sv2)/(sv1+sv2)
replace gl=0 if gl==.
g lngl=log(gl+1)
drop gl
save 按照环境产品功能划分临时数据,replace


**# （二）回归
**# 1.节约水等资源
foreach i of numlist 635{
	use 按照环境产品功能划分临时数据,clear
	keep if sitc=="`i'"
	xtset id year
	global xlist lnofdis lngdppc lntrao lntech lncinf lntinf
	dis `i'
	reg lngl c.d $xlist i.year,absorb(id) vce(r)
}

**# 2.通过使用生物质燃料而减少污染
foreach i of numlist 711{
	use 按照环境产品功能划分临时数据,clear
	keep if sitc=="`i'"
	xtset id year
	global xlist lnofdis lngdppc lntrao lntech lncinf lntinf
	dis `i'
	reg lngl c.d $xlist i.year,absorb(id) vce(r)
}

**# 3.用于可再生能源的开发与利用
foreach i of numlist 712 714 716 718 771 776 871{
	use 按照环境产品功能划分临时数据,clear
	keep if sitc=="`i'"
	xtset id year
	global xlist lnofdis lngdppc lntrao lntech lncinf lntinf
	dis `i'
	reg lngl c.d $xlist i.year,absorb(id) vce(r)
}

**# 4.用于污染物、有害物等的处理
foreach i of numlist 728 743 778{
	use 按照环境产品功能划分临时数据,clear
	keep if sitc=="`i'"
	xtset id year
	global xlist lnofdis lngdppc lntrao lntech lncinf lntinf
	dis `i'
	reg lngl c.d $xlist i.year,absorb(id) vce(r)
}

**# 5.用于监测环境和污染
foreach i of numlist 874{
	use 按照环境产品功能划分临时数据,clear
	keep if sitc=="`i'"
	xtset id year
	global xlist lnofdis lngdppc lntrao lntech lncinf lntinf
	dis `i'
	reg lngl c.d $xlist i.year,absorb(id) vce(r)
}

**# 6.用于可再生能源的开发与利用和用于污染物、有害物等的处理
foreach i of numlist 741{
	use 按照环境产品功能划分临时数据,clear
	keep if sitc=="`i'"
	xtset id year
	global xlist lnofdis lngdppc lntrao lntech lncinf lntinf
	dis `i'
	reg lngl c.d $xlist i.year,absorb(id) vce(r)
}
erase 按照环境产品功能划分临时数据.dta

**# 三、按照环境产品需求水平划分
import excel `c(pwd)'\1、基础数据\4、人均收入水平相似度\人均国内生产总值（2015年不变价美元）, ///
sheet("Metadata - Countries") cellrange(B1) firstrow clear
drop Region
renvarlab CountryCode Income_Group\ iso il
save temp,replace

use `c(pwd)'\1、基础数据\数据,clear
merge m:m iso using temp,force
drop if _merge==2
sort id year
drop _merge
erase temp.dta

global xlist lnofdis lngdppc lntrao lntech lncinf lntinf
xtset id year
reg lniiti c.d $xlist i.year if il=="低收入国家"|il=="中低等收入国家"|treat_it==0,absorb(id) vce(r)
reg lniiti c.d $xlist i.year if il=="中高等收入国家"|il=="高收入国家"|treat_it==0,absorb(id) vce(r)


**# 四、按照丝绸之路经济带和21世纪海上丝绸之路划分
use `c(pwd)'\1、基础数据\数据,clear
// duplicates drop iso,force
// keep if treat_it==1
// keep if sroad_it=="是"
global xlist lnofdis lngdppc lntrao lntech lncinf lntinf
xtset id year
reg lniiti c.d $xlist i.year if sroad_it=="是"|treat_it==0,absorb(id) vce(r)
reg lniiti c.d $xlist i.year if sroad_it=="否"|treat_it==0,absorb(id) vce(r)
